# Supplementary material for: Red Beet Extract Powder, Gelatin and Sucrose Interactions in Gummy Candies
Source: Foods. 2025 Sep 8;14(17):3138. doi: 10.3390/foods14173138 (PMC12428044; doi:10.3390/foods14173138)
Supplement: Supplementary file 1 [file foods-14-03138-s001.zip]

Archive with 1 entries (1 files):
- foods-3836217-supplementary.pdf
